# Supplementary material for: Aging and inflammation limit the induction of SARS-CoV-2–specific CD8+ T cell responses in severe COVID-19
Source: JCI Insight. 2025 Jan 23;10(4):e180867. doi: 10.1172/jci.insight.180867 (PMC11949069; doi:10.1172/jci.insight.180867)
Supplement: Supporting data values [file jciinsight-10-180867-s162.xlsx]

## Sheet: Figure 1B
% Spike-specific CD4+ T cells				% Spike-specific CD8+ T cells
Neg controls	Moderate	Severe		Neg controls	Moderate	Severe
0.001	0.00318	0.00332		0.001	0.001	0.016
0.00103	0.00269	0.18		0.001	0.001	0.001
0.00204	0.08	0.08		0.001	0.001	0.021
0.00154	0.00544	0.028		0.001	0.001	0.055
0.00159	0.027	0.00253		0.001	0.177	0.0021
0.001	0.094	0.001		0.001	0.13839	0.001
0.001	0.13	0.001		0.001	0.3135	0.03
0.001	0.001	0.042		0.001	0.11	not Q
0.00408	0.018	0.00451		0.001	0.01	0.001
0.001	0.00984	0.00462		0.01215	0.05	0.04846
0.00401	0.10332	0.071		0.001	0.098	0.001
0.00139	0.02102	0.001		0.001	0.058	0.001
0.001	0.00938	0.35		0.001	0.02235	0.00556
	0.0084	0.001			0.09895	0.001
	0.00401	0.001			0.014	0.001
	0.93	0.021			0.001	0.001
	0.44	0.001			0.05077	0.001
	0.021	0.001			0.096	0.001
	0.00601	0.001			0.00279	not Q
	0.13807	0.061			0.01	0.019
	0.00263	0.00421			0.01529	0.038
	0.001				0.001
	0.00151				0.03
	0.00762				0.001
	0.012				0.006

## Sheet: Figure 1C
Spike-specific IgG or IgM index
IgG Mod	IgG Sev	IgM Mod	IgM Sev
0		0
0		0
0		0
5.4		11.7
0		0
6.3		9.9
0		0
0		0
6.1		8.4
3.2		8.2
6.4		4.9
3.5		3.2
5.9		12.1
3.3		15.6
0		0
4.3		0.4
0		0
0		0
4.6		4.4
2		3.7
1.8		8
6.9		24.5
0		0
7.4		17.8
6.6		18.4
	7.8		13.7
	7.1		30.2
	7.1		1.4
	7.6		12.5
	6.9		10.4
	4.3		14.7
	0.7		1.9
	0		0
	0.6		21.8
	3.5		23.3
	5.4		22.4
	0		0
	0.9		3.6
	9.2		20.1
	9.9		19.5
	0		0
	0.4		6.7
	4.6		14.5

## Sheet: Figure 1F
Donor severity	% of each subset among antigen-specific CD8+ T cells
	GzmA+_GzmB+_Prf+	GzmA-_GzmB+_Prf+	GzmA+_GzmB-_Prf+	GzmA+_GzmB+_Prf-	GzmA-_GzmB-_Prf+	GzmA-_GzmB+_Prf-	GzmA+_GzmB-_Prf-	GzmA-_GzmB-_Prf-
Mild	75	0	0	25	0	0	0	0
Mild	74.1	3.7	7.41	7.41	0	0	0	7.41
Mild	80.6	3.23	0	16.1	0	0	0	0
Mild	61.6	0.45	11.7	7.4	0.27	0.18	15.8	2.59
Mild	57.9	0.53	22.7	5.87	0.53	0.27	9.07	3.2
Mild	63.7	0.57	14.4	7.04	0.62	0.45	10.8	2.39
Mild	43.4	1.04	20.1	13.9	0	0	18.1	3.47
Mild	76	0.95	4.76	5.71	0.71	0.36	8.56	2.97
Mild	85.7	0	0	0	0	0	14.3	0
Moderate	88.5	3	1	3.5	0.5	0	2.5	1
Moderate	50	0.96	25	6.73	1.92	0.96	12.5	1.92
Moderate	60.7	0.24	19.1	5.13	0.38	0.044	13	1.29
Moderate	33.7	1.19	10.7	14.7	0	0.4	24.2	15.1
Moderate	61.1	0	16.7	22.2	0	0	0	0
Moderate	53	2.49	14.1	7.27	1.15	0.38	16.4	5.16
Moderate	41.7	3.89	3.89	13.3	0	0	21.1	16.1
Moderate	75.9	6.57	2.92	2.92	0	0	5.84	5.84
Moderate	30.4	0	17.4	21.7	0	0	21.7	8.7
Severe	50.3	0	8.51	19.1	0	0	14.9	7.22
Severe	15.8	0	13.2	0	0	2.63	10.5	57.9
Severe	59.9	1.49	6.93	8.91	1.49	0	15.3	5.94
Severe	25	0	33.3	16.7	0	0	16.7	8.33
Severe	55.6	0	22.2	11.1	0	0	11.1	0
Severe	50	0	5.08	14.4	0	0	28	2.54

## Sheet: Figure 2A
	% Spike-specific CD8+ T cells	Naive CD8+ T cell counts (cell/mm3)
		All donors	Severe	Moderate
	0.001	7.41	7.41
	0.001	8.46	8.46
	0.001	9.19	9.19
	0.001	10.56	10.56
	0.214	21.12	21.12
	0.038	1.13	1.13
	0.001	8.44	8.44
	0.001	12.97	12.97
	0.001	1.82	1.82
	0.00556	7.59	7.59
	0.019	1.93	1.93
	0.055	67.64	67.64
	0.0021	58.1	58.1
	0.001	21.43	21.43
	0.021	46.09	46.09
	0.03	77.78	77.78
	0.88	47.71	47.71
	0.016	23.36	23.36
	0.00279	2.63		2.63
	0.014	7.26		7.26
	0.006	10.87		10.87
	0.05077	14.56		14.56
	0.096	7.99		7.99
	0.001	12.33		12.33
	0.02235	5.77		5.77
	0.01	16.6		16.6
	0.01529	3.16		3.16
	0.001	2.09		2.09
	0.03	4.7		4.7
	0.001	3.24		3.24
	0.001	37.32		37.32
	0.3135	43.62		43.62
	0.11	50.17		50.17
	0.001	15.15		15.15
	0.01	54.83		54.83
	0.05	66.97		66.97
	0.098	47.32		47.32
	0.058	25.11		25.11

## Sheet: Figure 2B
	% Spike-specific CD4+ T cells	Naive CD4+ T cell counts (cell/mm3)
		All donors	Severe	Moderate
	0.001	232.92	232.92
	0.001	122.04	122.04
	0.001	255.76	255.76
	0.001	78	78
	0.001	296.01	296.01
	0.00421	47.32	47.32
	0.021	93.7	93.7
	0.071	597.81	597.81
	0.001	33.54	33.54
	0.35	30.34	30.34
	0.061	26.73	26.73
	0.028	376.77	376.77
	0.00253	161.32	161.32
	0.18	78.74	78.74
	0.08	276.59	276.59
	0.001	294.36	294.36
	0.042	212.62	212.62
	0.00462	75.6	75.6
	0.00601	22.88		22.88
	0.00401	118.78		118.78
	0.012	267.37		267.37
	0.44	52.28		52.28
	0.021	106.98		106.98
	0.93	168.11		168.11
	0.00938	25.13		25.13
	0.13807	590.08		590.08
	0.00263	113.24		113.24
	0.001	66.89		66.89
	0.00151	60.78		60.78
	0.00762	143.54		143.54
	0.00544	206.59		206.59
	0.13	89.41		89.41
	0.001	157.01		157.01
	0.08	71.34		71.34
	0.018	189.72		189.72
	0.00984	262.73		262.73
	0.10332	212.19		212.19
	0.02102	85.04		85.04

## Sheet: Figure 2C
	Donor age	CD8 naive T cell counts Mod	CD8 naive T cell counts Sev		CD4 naive T cell counts Mod	CD4 naive T cell counts Sev
	28	50.17			157.01
	37	37.32			206.59
	87	2.09			66.89
	84	7.26			118.78
	74	12.33			168.11
	80	4.7			60.78
	33	43.62			89.41
	74	5.77			25.13
	71	1.94			7.77
	79	14.56			52.28
	22	54.83			189.72
	88	3.24			143.54
	43	15.15			71.34
	33	66.97			262.73
	41	125.81			299.51
	75	10.87			267.37
	88	7.99			106.98
	80	3.16			113.24
	26	47.32			212.19
	75	2.63			22.88
	72	16.6			590.08
	34	25.11			85.04
	46		21.43			78.74
	71		7.59			30.34
	72		12.97			597.81
	35		67.64			376.77
	25		58.1			161.32
	49		49.29			185.27
	40		23.36			75.6
	76		10.56			78
	75		8.44			93.7
	77		8.46			122.04
	84		7.41			232.92
	83		1.93			26.73
	74		9.19			255.76
	72		1.82			33.54
	51		46.09			276.59
	72		1.13			47.32
	71		21.12			296.01
	38		112.79			429.97
	22		77.78			294.36
	26		47.71			212.62

## Sheet: Figure 2D
	Naive CD4+ T cell counts (cell/mm3)						Naive CD8+ T cell counts (cell/mm3)
	Neg controls	young moderate	young severe	old moderate	old severe		Neg controls	young moderate	young severe	old moderate	old severe
	208.94	299.51	376.77	22.88	232.92		180.2	125.81	67.64	2.63	7.41
	401.384	206.59	161.32	118.78	122.04		332.484	37.32	58.1	7.26	8.46
	19.352	89.41	78.74	267.37	255.76		23.875	43.62	21.43	10.87	9.19
	434.6	157.01	276.59	52.28	78		218.299	50.17	46.09	14.56	10.56
	277.574	71.34	294.36	106.98	296.01		127.17	15.15	77.78	7.99	21.12
	213.514	189.72	429.97	168.11	47.32		99.82	54.83	112.79	12.33	1.13
	326.898	262.73	212.62	25.13	93.7		187.624	66.97	47.71	5.77	8.44
	303.776	212.19	185.27	7.77	597.81		290.585	47.32	49.29	1.94	12.97
	929.219	85.04	75.6	590.08	33.54		308.16	25.11	23.36	16.6	1.82
				113.24	30.34					3.16	7.59
				66.89	26.73					2.09	1.93
				60.78						4.7
				143.54						3.24

## Sheet: Figure 2E
	% Spike-specific CD4+ T cells						% Spike-specific CD8+ T cells
	Neg controls	young moderate	young severe	old moderate	old severe		Neg controls	young moderate	young severe	old moderate	old severe
	0.001	0.00318	0.00332	0.00938	0.071		0.001	0.001	0.016	0.02235	0.001
	0.00103	0.00269	0.18	0.0084	0.001		0.001	0.001	0.001	0.09895	0.001
	0.00204	0.08	0.08	0.00401	0.35		0.001	0.001	0.021	0.014	0.00556
	0.00154	0.00544	0.028	0.93	0.001		0.001	0.001	0.055	0.001	0.001
	0.00159	0.027	0.00253	0.44	0.001		0.001	0.177	0.0021	0.05077	0.001
	0.001	0.094	0.001	0.021	0.021		0.001	0.13839	0.001	0.096	0.001
	0.001	0.13	0.001	0.00601	0.001		0.001	0.3135	0.03	0.00279	0.001
	0.001	0.001	0.042	0.13807	0.001		0.001	0.11	not Q	0.01	0.001
	0.00408	0.018	0.00451	0.00263	0.001		0.001	0.01	0.001	0.01529	not Q
	0.001	0.00984	0.00462	0.001	0.061		0.01215	0.05	0.04846	0.001	0.019
	0.00401	0.10332		0.00151	0.00421		0.001	0.098		0.03	0.038
	0.00139	0.02102		0.00762			0.001	0.058		0.001
	0.000802			0.012			0.001			0.006

## Sheet: Figure 3A
	Relative inhibition (T cell expansion ratio)
	Neg controls	Moderate	Severe
	6.4186	86.25	150
	5.26829	35.8011	84.1558
	4.46602	55.2	151.648
	3.17647	19.2857	84.1558
	8.14815	200	43.125
	4.15	21.5584	25.3125
	5.48043	11.4925	738
	4.95522	29.2511	80
			32.0833
			36.2842
			96.25
			83
			37.561
			26.7742
			654
			964

## Sheet: Figure 3B
GRAVITE	CTACK	Eotaxin	Basic FGF	G-CSF	GRO-a	HGF	IFN-g	IL-1a	IL-1ra	IL-2Ra	IL-4	IL-6	IL-7	IL-8	IL-9	IL-10	IL-16	IL-17	IL-18	IP-10	LIF	MCP-1	MCP-3	M-CSF	MIF	MIG	MIP-1a	MIP-1b	PDGF-BB	RANTES	SCF	SCGF-B	SDF-1a	TNF-a	TNF-b	TRAIL
SEVERE COVID patients	1022.21	41.56	15.21	213.8	OOR <	11022.9	15.17	22.14	1368.56	116.91	5.79	11.46	99.31	91.47	908.49	5.78	267.43	44.91	156.6	1475	46.25	65.35	7.21	40.47	1422.32	349.98	7.18	264.36	2533.03	15903.9	87	199255	1811.73	43.79	792.68	41.18
	1255.91	68.66	55.33	1335.63	1126.12	2100.62	20.63	26.09	1035.02	205.75	6.18	8.81	22.74	389.87	932.06	OOR <	288.22	16.1	174.05	2846.45	35.7	81.28	7.21	57.87	2668.67	328.51	114.24	705.24	4992.43	39336.7	131.1	142964	1566	105.41	900.14	33.56
	1043.43	47.48	42.3	174.46	585.85	1939.76	18.54	25.73	667.08	134.07	1.01	2.45	OOR <	15.86	407.83	OOR <	129.99	OOR <	111.92	580.12	71.22	47.21	OOR <	89.18	245.77	1457.63	7.9	206.45	1990.17	9450.45	175.03	358128	742.05	41.96	389.68	77.6
	1011.97	57.02	OOR <	114.25	OOR <	2370.64	13.96	OOR <	693.95	165.66	4.57	OOR <	14.61	18.57	771.21	4.74	158.98	12.52	240.22	OOR >	OOR <	54.18	1.75	133.26	523.6	648.56	4.28	208.76	1831.81	6618.31	588.43	101751	1092.08	54.37	773.01	24.35
	1010.11	91.78	39.08	164.57	453.01	1095.5	20.93	28.7	396.89	93.53	5.79	948.2	OOR <	24.21	853.94	20.54	73.88	21.21	140.04	5847.72	OOR <	445.17	15.37	58.28	660.44	1170.35	5.51	210.69	2017.67	11450.9	87	270234	863.79	66.52	854.28	22.23
	1146.53	49.89	26.59	136.87	OOR <	2016.23	13.96	18.15	723.32	93.53	4.25	OOR <	OOR <	19.52	798.74	OOR <	80.65	12.01	229.79	4378.49	24.97	43.75	3.16	79.02	679.5	424.44	4.19	189.79	1822.27	12947.4	82.85	117116	1000.37	40.22	737.45	34.69
	742.51	74.42	44.21	387.68	965.65	3848.5	20.02	18.15	3134.6	62.51	5.59	335.8	26.57	54.19	854.78	29.03	144.92	12.01	144.69	5290.82	24.97	598.49	29.8	76.15	1410.97	1166.16	12.3	240.31	3658.54	12789.9	120.11	161273	1542.74	65.66	815.35	11.49
	1186.03	93.71	63.08	174.23	1204.86	3488.63	23.66	33.88	532.62	141.68	8.19	134.47	186.35	18.57	905.13	8.93	261.29	17.12	96.84	2646.38	112.41	119.96	4.16	55.05	1391.24	206.75	5.07	223.41	1636.14	20795.7	108.4	171576	1591.31	213.73	1001.14	35.14
	795.74	114.11	42.98	1064.56	975.4	841.17	13.96	OOR <	1388.31	98.1	7.15	35.29	14.61	137.47	879.93	12.09	172.94	16.1	86.97	1965.57	22.25	86.63	2.05	57.47	1330.3	240.97	92.24	429.86	1746.21	9594.48	129.73	147880	1176.84	71.67	839.56	28.53
	685.72	38.92	OOR <	103.65	OOR <	1586.18	10.92	OOR <	275.99	83.38	3.72	120.6	134.99	10.97	822.14	4.74	72.52	OOR <	77.89	OOR >	OOR <	65.91	2.63	59.69	893.1	268.76	2.46	201.25	1264.18	7923.31	95.3	178137	1353.7	27.52	822.68	13.5
	1356.7	86.85	33.32	202.64	925.39	936.33	12.74	OOR <	1393.23	44.27	5.99	OOR <	14.61	32.91	996.22	5.78	115.15	15.07	156.6	OOR >	OOR <	47.38	9.15	63.13	930.8	502.5	7.24	244.58	3899	16658.4	135.22	131496	1215.89	42.01	1022.29	40.51
	886.91	89.38	30.11	136.87	1219.94	1325.79	14.56	OOR <	1866.24	134.3	6.08	26.28	14.61	19.2	923.64	4.74	148.77	12.01	181.9	5602.89	OOR <	147.21	9.53	51.84	1377.25	265.37	3.29	242.45	4156.01	18008	91.15	174680	1368.08	49.1	891.98	53.22
	643.09	50.87	45.02	302.71	1070.73	2067.67	18.37	17.66	831.55	235.84	1.12	12.82	OOR <	390.36	467.84	10.93	411.5	OOR <	209	1705.78	71.22	26.98	6.87	129.5	2698.79	2138.07	21.8	315.41	5416.05	OOR >	216.49	364461	1666.23	52.12	424.68	98.27
	919.24	51.27	30.11	767.14	955.78	664.33	11.53	22.14	2311.69	102.65	5.18	8.25	OOR <	105.71	1008.07	OOR <	153.88	OOR <	120.52	742.31	OOR <	46.18	1.43	32.97	909.63	360.03	44.91	288.66	3934.55	15499.7	95.99	102431	1098.11	38.43	1034.41	31.05
	446.01	40.83	52.64	242.29	945.15	6901.92	55	34.02	12023.1	227.23	1.96	61.37	OOR <	45.95	391.13	37.62	480.65	OOR <	140.02	2649.28	164.36	275.17	6.34	46.12	2886.53	3817.58	9.53	257.98	7288.98	OOR >	45.04	396116	1475.72	57.38	431.04	88.47
	648.22	64.09	17.97	191.37	1177.96	1602.29	9.09	OOR <	678.97	77.12	5.79	9.28	22.74	56.35	982.68	OOR <	299.19	OOR <	62.33	1002	OOR <	31.15	OOR <	26.91	2143.82	74.77	5.58	294.94	4911.46	25123.5	61.32	175774	1553.06	35.73	969.54	37.61
	295.47	39.05	75.09	5777.97	1212.42	1676.47	21.84	54.2	1906.18	114.32	6.96	331.27	OOR <	2278.18	854.78	11.03	194.34	27.37	244.24	3485.86	77.19	41.6	24.34	62.32	2750.85	316.65	OOR >	2578.52	3033.4	12812.2	90.46	131023	1124.07	115.37	872.73	57.09
	521.24	47.31	73.46	1424.03	699.24	2631.75	14.56	28.7	275.99	147.77	5.08	29.66	OOR <	676.8	849.75	8.41	100.69	14.56	266.89	1586.26	22.25	24.46	OOR <	68.81	1740.35	45.45	131.66	401.93	2815.41	16052.7	68.98	128974	1113.8	63.06	817.54	33.33
	391.3	29.97	OOR <	152.82	OOR <	1223.3	7.88	OOR <	OOR <	74.48	2.6	23.6	OOR <	6.45	960.72	OOR <	30.2	OOR <	203.22	2433.68	OOR <	OOR <	OOR <	78.2	259.04	225.31	4.11	207.91	387.6	8536.67	50.86	188098	693.02	OOR <	866.09	30.82
	536.77	83.38	OOR <	103.65	550.09	917.28	7.88	OOR <	334.15	56.47	4.98	OOR <	OOR <	12.25	911.86	OOR <	71.16	OOR <	122.06	786.95	OOR <	33.1	OOR <	21.49	639.77	112.88	3.1	226.52	2954.79	13719.4	50.86	146991	1010.52	16.27	894.94	22.94
MODERATE COVID patients	693.92	83.11	37.27	188.54	638.98	725.25	11.48	OOR <	356.17	88.9	1.01	OOR <	OOR <	13.92	429.04	OOR <	83.23	OOR <	85.08	479.92	48.53	83.84	OOR <	30.48	488.46	144	13.76	243.41	1871.97	13723.4	98.81	189114	833.29	36.37	427.07	67.71
	2074.77	112.06	46.34	195.89	831.8	695.37	12.16	OOR <	1003.3	64.82	1.5	13.24	OOR <	34.16	378.41	OOR <	133.61	OOR <	166.05	4253.79	66.76	112.71	4.86	67.44	1286.02	228.57	10.72	238.52	2482.57	OOR >	126.26	267984	1389.9	53.17	396.71	86.43
	714.06	58.71	38.01	104.43	609	569.38	9.61	OOR <	712.02	68.77	1.01	14.25	OOR <	24.78	398	OOR <	65.86	OOR <	221.48	3306.41	50.84	47.89	2.32	73.68	511.63	307.84	5	193.72	1606.77	12390.2	68.49	255882	1025.73	41.26	393.19	81.74
	1520.18	79.66	46.61	406.23	1267.61	1069.99	21.54	OOR <	2867.21	203.21	5.89	11.65	14.61	79.13	986.06	12.61	237.27	16.1	OOR <	910.87	30.36	63.09	1.43	68.41	1453.81	568.71	19.12	317.89	4915.14	21543.3	102.89	141681	1422.78	75.95	1026.07	44.05
	1010.11	64.55	39.08	1639.41	1092.83	961.75	19.41	15.46	1220.3	180.96	7.15	7.31	OOR <	19.83	1059	OOR <	157.7	21.72	28.38	533.61	56.67	35.02	2.05	14.61	646.32	604.37	121.83	258.84	665.79	12330.9	68.98	65287.6	920.06	53.49	1047.31	40.96
	1549.27	160.04	36.29	152.82	1045.05	929.98	14.87	OOR <	1318.49	97.45	9.93	15.39	22.74	8.4	938.79	5.78	196.85	17.12	68.59	OOR >	OOR <	54.48	6.38	53.44	1304.48	681.82	3.58	229.14	3581.22	18781.2	117.36	165990	1567.94	51.74	906.08	37.61
	1406.46	58.08	OOR <	172.31	843.27	1361.08	10.31	OOR <	800.47	57.82	4.46	OOR <	OOR <	10.33	1051.35	OOR <	34.61	12.01	85.2	4217.39	OOR <	35.02	OOR <	49.83	332.22	428.73	4.76	252.84	605.77	10633	67.59	183568	1016.49	33.01	1067.85	108.43
	619.89	83.38	OOR <	319.19	OOR <	752.61	12.13	OOR <	302.8	122.72	5.69	OOR <	OOR <	13.84	940.48	OOR <	51.78	13.03	85.46	604.21	OOR <	32.13	OOR <	23.03	412.54	207.19	12.98	248.71	2367.07	11314.6	75.92	117581	870.3	38.43	999.63	24.11
	823.32	122.28	53.26	610.07	721.21	752.61	55.78	18.15	584.05	80.75	7.44	18.59	18.77	157.57	1057.3	OOR <	91.39	18.14	194.78	2707.37	OOR <	50.36	OOR <	60.7	786.83	193.74	33.78	287.5	3455.24	14181.5	46.66	146507	1273.64	90.35	1159.97	54.51
	1030.59	50.02	OOR <	31.34	945.78	563.81	12.74	OOR <	686.49	84.36	4.36	27.47	OOR <	5.79	891.69	22.66	188.06	OOR <	43.09	325.5	OOR <	45.57	OOR <	23.8	1102.15	447.34	1.55	224.13	4238.62	13195.3	133.85	93789.7	1247.17	51.74	856.5	45.37
	1544.42	102.14	66.68	2045.46	1340.88	1370.7	13.35	32.59	616.74	74.15	8.1	16.84	OOR <	416.86	967.47	OOR <	175.46	21.21	72.86	455.49	46.25	57.38	OOR <	30.81	1405.32	436.5	234.65	931.63	3026.55	16195.5	120.11	148932	1413.32	144.87	894.2	OOR <
	1508.56	87.24	28.4	178.07	914.98	841.17	21.23	15.46	1125.72	177.77	6.86	10.79	14.61	21.08	868.19	OOR <	133.98	15.58	85.96	5657.16	OOR <	70.1	8.78	59.49	1779.26	599.19	6.21	231.29	4188.31	14228	168.8	143286	1654.11	75.95	927.66	40.96
	854.63	140.1	30.11	217.5	819.57	949.04	10.92	OOR <	1014.56	93.53	7.82	13.56	14.61	99.2	932.06	OOR <	117.76	15.07	108.78	745.45	OOR <	81.28	OOR <	38.68	955.63	200.94	7.42	237.94	1765.18	15743.2	98.06	121928	1182.93	46.45	962.04	33.33
	731.51	50.48	OOR <	146.88	OOR <	632.87	5.44	OOR <	328.05	45.29	2.83	OOR <	OOR <	15.42	837.2	OOR <	69.79	OOR <	51.32	241.08	OOR <	21.33	OOR <	20.33	623.08	56.4	5.22	211.41	1720.95	7566.31	73.14	88660.5	1145.26	34.82	864.61	30.82
	519.41	125.4	OOR <	77.04	423.09	513.73	10.31	OOR <	151.1	71.17	7.72	OOR <	OOR <	OOR <	1023.33	OOR <	34.61	14.05	88.99	832.62	OOR <	47.38	OOR <	31.2	311.47	224.87	1.97	234.86	945.09	10834.1	64.8	51471.4	852.56	37.53	924.68	25.05
	1307.15	84.52	41.71	339.92	975.4	1563.63	12.44	OOR <	879.65	96.14	5.99	34.08	OOR <	262.91	1047.1	OOR <	423.36	12.01	57.32	194.12	30.36	33.1	3.91	33.56	2462.63	118.43	11.44	258.02	5348.03	25439.8	74.53	95957.9	1663.33	30.28	903.85	40.96
	720.51	22.31	OOR <	292.99	843.27	588.9	9.7	OOR <	275.99	48.02	2.83	OOR <	OOR <	121.86	979.3	OOR <	55.99	OOR <	103.95	403.23	OOR <	13.61	10.26	49.03	1025.11	86.8	8.54	246.94	1558.16	13915.8	49.46	171827	1004.55	35.73	916.49	25.05
	1094.99	17.34	37.71	901.99	1271.2	420.19	8.18	OOR <	198.93	53.1	3.5	OOR <	OOR <	40.02	940.48	OOR <	59.46	OOR <	66.59	1079.91	33.04	17.37	OOR <	43.84	1174.64	158.71	54.69	281.9	2859.5	14325.5	98.06	175859	1251.47	98.74	931.39	30.14
	576.04	41.89	OOR <	208.24	925.39	457.54	12.13	OOR <	592.33	57.15	3.61	OOR <	OOR <	5.46	994.52	OOR <	24.22	OOR <	44.33	354.59	OOR <	12.83	OOR <	23.8	420.36	70.28	6.28	239.37	1676.9	10492.8	49.46	100166	811.19	25.68	979.31	61.79
	926.64	20.7	22.63	239.45	975.4	1922.22	16.38	OOR <	1972.56	88.63	3.72	7.87	OOR <	15.11	829.67	OOR <	107.28	OOR <	154.52	4427.74	OOR <	57.95	OOR <	43.65	805.46	4497.56	6.67	230.57	2579.79	8916.2	55.05	59982.1	1365.58	54.37	787.57	75.07
	548.64	22.58	OOR <	81.61	505.1	610.87	8.49	OOR <	161.47	67.18	2.36	OOR <	OOR <	OOR <	951.44	OOR <	24.22	OOR <	71.86	1407.81	OOR <	OOR <	OOR <	27.69	249.68	75.88	1.97	248.83	887.56	9925.92	42.45	165326	618.23	31.19	932.13	28.76
	1382.51	131.51	22.63	128.74	423.09	463.78	60.63	OOR <	247.22	700	6.96	OOR <	OOR <	OOR <	891.69	OOR <	44.71	17.12	84.45	201.33	OOR <	16.26	OOR <	45.84	282.15	93.2	3.39	223.65	554.63	10478.9	128.36	74176.5	865.57	31.19	887.53	40.07
	697.62	44.41	OOR <	310.49	813.5	1242.5	20.02	OOR <	4287.88	66.51	2.83	OOR <	OOR <	32.29	949.75	OOR <	83.35	OOR <	80.41	621.61	35.7	46.78	OOR <	28.08	682.38	108.29	12.39	225.56	2380.29	15089.2	81.46	82986.2	1245.32	50.86	953.06	31.51
	866.61	32.7	57.35	4570.53	1158.33	1022.2	9.09	31.29	180.89	31.83	5.39	20.94	OOR <	754.44	1076.88	OOR <	62.92	25.31	63.83	761.71	46.25	14.38	OOR <	28.47	824.3	82.47	OOR >	434.7	1614.25	12676.9	51.56	103946	990.23	82.75	1032.13	34.24
Controls	785.64	73.36	17.97	1001.49	OOR <	401.54	6.05	OOR <	180.89	18.64	5.69	OOR <	OOR <	178.44	934.58	OOR <	55.29	12.01	19.39	210.25	OOR <	21.33	OOR <	OOR <	342.39	104.18	86.02	305.04	425.95	10667.5	49.46	73310.1	930.74	38.43	857.97	10.99
	1118.39	126.08	39.08	773.51	466.88	445.08	10.01	OOR <	328.05	39.81	6.77	OOR <	OOR <	99.51	861.48	OOR <	102.01	12.01	42.09	267.42	OOR <	61.96	OOR <	19.18	615.72	92.14	41.18	289.36	2040.28	12507	88.39	57945.3	1340.6	43.79	918.72	29.45
	742.51	114.71	22.63	116.35	570.66	317.92	7.27	OOR <	OOR <	20.46	7.82	OOR <	14.61	8.4	967.47	OOR <	60.16	13.03	25.39	243.36	OOR <	60.25	OOR <	13.67	407.88	71.97	3.53	238.65	1676.9	13449.8	62.02	70862.3	1046.42	36.63	951.56	19.13
	995.24	65.08	44.21	1138.62	453.01	302.5	6.05	OOR <	OOR <	41.53	5.18	OOR <	OOR <	98.89	906.81	OOR <	57.38	OOR <	16.89	343.05	OOR <	25.15	OOR <	21.49	439.34	112.88	75.51	296.68	968.25	10541.5	66.2	87772.7	1012.91	57.86	1046.55	26.91
	930.34	68.72	89.33	2022.93	706.67	321.01	9.7	15.46	180.89	29.72	6.38	6.02	OOR <	392.62	1067.51	OOR <	55.29	16.1	15.89	257.57	22.25	18.83	OOR <	OOR <	334.39	79.74	149.59	438.49	858.99	11828.9	68.28	83499.9	914.13	100.41	985.32	14.5
	1025.93	76.87	OOR <	OOR <	OOR <	247.15	7.88	OOR <	OOR <	21.9	5.39	OOR <	OOR <	OOR <	920.27	OOR <	36.07	OOR <	28.88	196.53	OOR <	35.66	OOR <	14.24	208.05	88.94	0.96	240.43	1391.7	7860.33	67.59	68568.4	908.2	16.27	764.28	17.68
	468.23	89.24	22.63	1171.7	OOR <	432.63	6.05	OOR <	OOR <	52.43	6.57	OOR <	OOR <	127.47	930.37	OOR <	46.13	12.01	28.38	153	OOR <	23.08	OOR <	OOR <	278.03	69.15	76.51	311.18	858.99	11160.1	67.59	66569	940.83	47.33	1046.55	25.98
	320.51	57.77	*14.65	35.58	13.72	70.25	1	*3.12	160.43	22.94	2.66	OOR <	OOR <	*0.91	68.2	OOR <	24.49	*2.29	14.1	165.33	22.63	15.2	OOR <	5.37	201.88	61.25	0.54	76.41	383.14	3730.92	40.03	31920	300.24	*6.30	150.15	3.47
	186.53	28.92	25.38	810.13	27.84	142.54	2.57	9.33	220.38	28.32	2.71	5.43	*0.29	421.74	62.11	OOR <	54.2	*3.22	11.12	155.74	30.41	7.34	OOR <	4.1	618.76	48.48	59.6	170.77	767.44	6036.27	24.45	45914.2	383.97	43.97	157.88	4.94
	199.83	43.58	OOR <	25.86	13.55	74.46	1	OOR <	88.46	17.36	2.29	OOR <	OOR <	OOR <	59.07	OOR <	15.83	*1.92	9.97	107.18	10.5	8.97	OOR <	3.67	108.5	28.4	0.31	80.99	581.9	3407.92	34.86	49617.2	254.16	*5.72	155.62	3.88

[truncated: 22 more sheets: Figure 3C, Figure 3D, Figure 4B, Figure 4C, Figure 5B, Figure 5C, Figure S2A, Figure S2B, Figure S2C, Figure S2D, Figure S2E, Figure S2F, Figure S3A, Figure S3B, Figure S3C, Figure S4A, Figure S4B, Figure S4C, Figure S5A, Figure S5B …]
